# Supplementary material for: The influence of dietary and whole-body nutrient content on the excretion of a vertebrate consumer
Source: PLoS One. 2017 Nov 27;12(11):e0187931. doi: 10.1371/journal.pone.0187931 (PMC5703491; doi:10.1371/journal.pone.0187931)
Supplement: S1 Data — (CSV) [file pone.0187931.s004.csv]

ID	IDII	IDIII	RiverDietPred	Trt	RiverPred	River	Tank	Fish	PredDiet	Pred	Diet	Trt	SL	logSL	Wtg	LogWtg	DryWtg	PctDry	LogDryWtg	PctN	AmtN	PctNPopAvg	LogAmtN	PctC	AmtC	PctCPopAvg	LogAmtC	PctP	AmtP	PctPPopAvg	LogAmtP	CP	CPPopAvg	CN	CNPopAvg	NP	NPPopAvg	NExcFed	PExcFed	PExcFedPopAvg	ExcNP	NExcPctN	PExcPctP	NExcFasted	PExcFasted	SpGrowth
T6-HiP-1	T6F1	GU6-1	GU-HiPhos-LP	LPHiPhos	GULP	GU	6	1	LPHiPhos	LP	HiPhos	LPHiPhos	28.95	1.461648568	0.522	-0.282329497	0.1582	0.303065134	-0.800793521	0.079663954	0.012602837	0.001989316	-1.899531681	0.503611908	0.079671404	-0.017115836	-1.098697529	0.023101689	0.003654687	0.004772348	-2.437149812	56.31611653	-19.08997019	7.375320933	-0.489401084	7.635751318	-1.983410535	25.72642427	2.234055667	1.18404878	25.498762	0.00204132	0.000611285	NA	NA	0.0027413
T7-LoP-1	T7F1	GU7-1	GU-LoPhos-LP	LPLoPhos	GULP	GU	7	1	LPLoPhos	LP	LoPhos	LPLoPhos	26.63	1.425371166	0.425	-0.37161107	0.1448	0.340705882	-0.839231438	0.066984782	0.009699396	-0.010689856	-2.013255309	0.532855072	0.077157414	0.012127328	-1.112622337	0.016890893	0.002445801	-0.001438448	-2.611578882	81.49612087	6.090034153	9.280678836	1.415956819	8.781267223	-0.83789463	15.12683494	0.084303987	-0.9657029	397.3137633	0.001559565	3.45E-05	NA	NA	-0.000779722
T8-HiP-1	T8F1	GU8-1	GU-HiPhos-LP	LPHiPhos	GULP	GU	8	1	LPHiPhos	LP	HiPhos	LPHiPhos	26.73	1.426998959	0.469	-0.328827157	0.1317	0.280810235	-0.880414225	0.079398594	0.010456795	0.001723956	-1.980601406	0.512670212	0.067518667	-0.008057532	-1.17057614	0.018587843	0.002448019	0.000258502	-2.611185216	71.25076385	-4.155322868	7.533071024	-0.331650993	9.458395338	-0.160766515	14.68863694	1.896839717	0.84683283	17.14685677	0.001404698	0.000774847	NA	NA	0.001777917
T9-LoP-1	T9F1	GU9-1	GU-LoPhos-LP	LPLoPhos	GULP	GU	9	1	LPLoPhos	LP	LoPhos	LPLoPhos	27.88	1.445292769	0.484	-0.315154638	0.1453	0.300206612	-0.837734386	0.081571741	0.011852374	0.003897103	-1.926194653	0.529597282	0.076950485	0.008869538	-1.113788639	0.01832499	0.002662621	-4.35E-06	-2.574690647	74.65904868	-0.747038038	7.574479688	-0.290242329	9.856657058	0.237495205	8.454820241	0.126455981	-0.923550906	148.0466761	0.000713344	4.75E-05	NA	NA	0.002084004
T6-HiP-2	T6F2	GU6-2	GU-HiPhos-LP	LPHiPhos	GULP	GU	6	2	LPHiPhos	LP	HiPhos	LPHiPhos	26.9	1.42975228	0.441	-0.355561411	0.1383	0.313605442	-0.85917782	0.077482204	0.010715789	-0.000192434	-1.969975846	0.518135338	0.071658117	-0.002592406	-1.144734608	0.019125411	0.002645044	0.00079607	-2.577567099	69.98627727	-5.419809448	7.801678229	-0.063043788	8.970669543	-0.64849231	15.33485253	1.180255824	0.130248937	28.7698177	0.001431052	0.000446214	NA	NA	0.002415376
T8-HiP-2	T8F2	GU8-2	GU-HiPhos-LP	LPHiPhos	GULP	GU	8	2	LPHiPhos	LP	HiPhos	LPHiPhos	27.17	1.434089638	0.442	-0.354577731	0.1468	0.332126697	-0.833273944	0.07042201	0.010337951	-0.007252628	-1.985565531	0.541024818	0.079422443	0.020297074	-1.100056758	0.018499665	0.002715751	0.000170324	-2.566110052	75.54987947	0.143792752	8.963044618	1.098322601	8.429041993	-1.19011986	10.54076276	1.433167786	0.383160899	16.28578357	0.001019618	0.000527724	NA	NA	0.002237733
T9-LoP-2	T9F2	GU9-2	GU-LoPhos-LP	LPLoPhos	GULP	GU	9	2	LPLoPhos	LP	LoPhos	LPLoPhos	29.42	1.468642668	0.582	-0.235077015	0.1841	0.316323024	-0.734946211	0.076565881	0.014095779	-0.001108757	-1.850910918	0.527863121	0.097179601	0.007135377	-1.012424888	0.019347311	0.00356184	0.00101797	-2.448325593	70.48247618	-4.923610538	8.043273344	0.178551327	8.762909474	-0.856252379	11.01197567	0.463671931	-0.586334956	52.58817451	0.000781225	0.000130178	NA	NA	0.001426657
T6-HiP-3	T6F3	GU6-3	GU-HiPhos-LP	LPHiPhos	GULP	GU	6	3	LPHiPhos	LP	HiPhos	LPHiPhos	29.23	1.465828815	0.585	-0.232844134	0.1991	0.34034188	-0.70092874	0.071401	0.014215939	-0.006273638	-1.847224449	0.537004814	0.106917658	0.01627707	-0.970950563	0.017075447	0.003399721	-0.001253894	-2.468556722	81.24311238	5.837025663	8.774465572	0.909743555	9.259038252	-0.360123601	32.96794278	1.896839717	0.84683283	38.48529956	0.002319083	0.00055794	NA	NA	0.002279904
T7-LoP-3	T7F3	GU7-3	GU-LoPhos-LP	LPLoPhos	GULP	GU	7	3	LPLoPhos	LP	LoPhos	LPLoPhos	29.95	1.476396827	0.523	-0.281498311	0.1407	0.269024857	-0.851705903	0.081785374	0.011507202	0.004110736	-1.939030263	0.499666481	0.070303074	-0.021061263	-1.153025685	0.014038259	0.001975183	-0.004291082	-2.704392661	91.94908315	16.54299643	7.127732033	-0.736989984	12.90018799	3.281026137	14.16940233	0.084303987	-0.9657029	372.1663247	0.001231351	4.27E-05	NA	NA	0.001118279
T8-HiP-3	T8F3	GU8-3	GU-HiPhos-LP	LPHiPhos	GULP	GU	8	3	LPHiPhos	LP	HiPhos	LPHiPhos	28.38	1.453012391	0.564	-0.248720896	0.1491	0.264361702	-0.826522357	0.085461683	0.012742337	0.007787045	-1.894750913	0.4886549	0.072858446	-0.032072844	-1.137520096	0.01849117	0.002757033	0.000161829	-2.559558036	68.268178	-7.137908718	6.670795157	-1.19392686	10.23388912	0.614727267	17.29981678	0.126455981	-0.923550906	302.9254671	0.001357664	4.59E-05	NA	NA	0.001284214
T9-LoP-3	T9F3	GU9-3	GU-LoPhos-LP	LPLoPhos	GULP	GU	9	3	LPLoPhos	LP	LoPhos	LPLoPhos	26.95	1.43055877	0.41	-0.387216143	0.1216	0.296585366	-0.915066425	0.083813477	0.010191719	0.006138839	-1.991752559	0.508092117	0.061784001	-0.012635627	-1.209123971	0.017923049	0.002179443	-0.000406292	-2.661654485	73.23370497	-2.172381748	7.072539658	-0.792182359	10.35465455	0.735492697	15.57553768	0.042151994	-1.007854893	818.1983232	0.001528254	1.93E-05	NA	NA	0.00142793
T10-LoP-1	T10F1	GU10-1	GU-LoPhos-LP	LPLoPhos	GULP	GU	10	1	LPLoPhos	LP	LoPhos	LPLoPhos	31.3	1.495544338	0.688	-0.162411562	0.2248	0.326744186	-0.648203693	0.075226383	0.016910891	-0.002448255	-1.77183351	0.521758575	0.117291328	0.001030831	-0.930734097	0.01990226	0.004474028	0.001572919	-2.349301302	67.72478621	-7.681300508	8.091819812	0.227097795	8.369537112	-1.249624741	21.2156427	0.108207509	-0.941799378	434.1426505	0.001254555	2.42E-05	NA	NA	0.003788703
T11-HiP-1	T11F1	GU11-1	GU-HiPhos-LP	LPHiPhos	GULP	GU	11	1	LPHiPhos	LP	HiPhos	LPHiPhos	30.98	1.491081413	0.694	-0.15864053	0.2415	0.347982709	-0.617082865	0.069983754	0.016901077	-0.007690884	-1.77208562	0.517231178	0.12491133	-0.003496566	-0.903398167	0.024982994	0.006033393	0.006653653	-2.219438385	53.48360329	-21.92248343	8.622520782	0.757798765	6.202780445	-3.416381408	10.03672131	1.009936746	-0.040070141	22.00550549	0.000593851	0.000167391	NA	NA	0.003804304
T14-HiP-1	T14F1	GU14-1	GU-HiPhos-HP	HPHiPhos	GUHP	GU	14	1	HPHiPhos	HP	HiPhos	HPHiPhos	25.23	1.401917251	0.4	-0.397940009	0.1187	0.29675	-0.925549281	0.077461519	0.009194682	-0.000213119	-2.036463286	0.520034218	0.061728062	-0.000693526	-1.209517358	0.013402062	0.001590825	-0.004927279	-2.798377593	100.2399274	24.83384068	7.832361067	-0.03236095	12.79817497	3.179013117	13.57213246	1.306711805	0.256704918	22.99862823	0.001476085	0.000821405	NA	NA	0.007794189
T15-LoP-1	T15F1	GU15-1	GU-LoPhos-HP	HPLoPhos	GUHP	GU	15	1	HPLoPhos	HP	LoPhos	HPLoPhos	27.02	1.431685345	0.521	-0.283162277	0.1508	0.289443378	-0.821598658	0.077180266	0.011638784	-0.000494372	-1.934092392	0.542709427	0.081840582	0.021981683	-1.087031291	0.013822472	0.002084429	-0.004506869	-2.681012893	101.4289855	26.02289878	8.203664327	0.33894231	12.36386344	2.744701587	37.22161828	1.348863799	0.298856912	61.10275752	0.003198068	0.000647114	NA	NA	0.006656409
T10-LoP-2	T10F2	GU10-2	GU-LoPhos-LP	LPLoPhos	GULP	GU	10	2	LPLoPhos	LP	LoPhos	LPLoPhos	31.07	1.492341253	0.764	-0.116906641	0.2611	0.341753927	-0.583193128	0.072198777	0.018851101	-0.005475861	-1.72466328	0.537598228	0.140366897	0.016870484	-0.852735301	0.019251152	0.005026476	0.000921811	-2.298736387	72.14090076	-3.265185958	8.687099111	0.822377094	8.304371787	-1.314790066	31.35532228	1.154213424	0.104206537	60.15320974	0.001663315	0.000229627	NA	NA	0.002868802
T11-HiP-2	T11F2	GU11-2	GU-HiPhos-LP	LPHiPhos	GULP	GU	11	2	LPHiPhos	LP	HiPhos	LPHiPhos	30.76	1.487986331	0.684	-0.164943898	0.2275	0.332602339	-0.643018599	0.075456715	0.017166403	-0.002217923	-1.765320696	0.518704605	0.118005298	-0.002023139	-0.928098494	0.016544583	0.003763893	-0.001784758	-2.424362731	80.99248503	5.586398312	8.019900887	0.15517887	10.0989384	0.479776547	21.09546861	0.613175882	-0.436831005	76.17943919	0.001228881	0.00016291	NA	NA	0.002103005
T14-HiP-2	T14F2	GU14-2	GU-HiPhos-HP	HPHiPhos	GUHP	GU	14	2	HPHiPhos	HP	HiPhos	HPHiPhos	26.87	1.429267666	0.478	-0.320572103	0.1405	0.293933054	-0.852323676	0.082806883	0.011634367	0.005132245	-1.934257241	0.521309319	0.073243959	0.000581575	-1.135228189	0.018104785	0.002543722	-0.000224556	-2.594530354	74.38452059	-1.021566128	7.344730099	-0.519991918	10.12760436	0.508442507	20.93325852	1.306711805	0.256704918	35.47240877	0.001799261	0.000513701	NA	NA	0.009936076
T15-LoP-2	T15F2	GU15-2	GU-LoPhos-HP	HPLoPhos	GUHP	GU	15	2	HPLoPhos	HP	LoPhos	HPLoPhos	26.55	1.424064525	0.443	-0.353596274	0.1408	0.317832957	-0.851397345	0.07571413	0.01066055	-0.001960508	-1.972220389	0.536200333	0.075497007	0.015472589	-1.122070265	0.01763348	0.002482794	-0.000695861	-2.605059313	78.5542168	3.148130083	8.262223332	0.397501315	9.507636583	-0.11152527	22.29587421	1.13810383	0.088096943	43.37867463	0.002091438	0.000458396	NA	NA	0.005453551
T10-LoP-3	T10F3	GU10-3	GU-LoPhos-LP	LPLoPhos	GULP	GU	10	3	LPLoPhos	LP	LoPhos	LPLoPhos	25.57	1.407730728	0.352	-0.453457337	0.1203	0.341761364	-0.919734373	0.075669317	0.009103019	-0.002005321	-2.040814551	0.518890495	0.062422527	-0.001837249	-1.204658654	0.018736014	0.002253942	0.000406673	-2.647057264	71.54494618	-3.861140538	8.000233999	0.135511982	8.942856695	-0.676305158	14.24680541	0.180345848	-0.869661039	174.9222294	0.001565064	8.00E-05	NA	NA	0.000833659
T11-HiP-3	T11F3	GU11-3	GU-HiPhos-LP	LPHiPhos	GULP	GU	11	3	LPHiPhos	LP	HiPhos	LPHiPhos	28.37	1.452859336	0.509	-0.293282218	0.1618	0.317878193	-0.791021483	0.071157017	0.011513205	-0.006517621	-1.938803762	0.514525337	0.0832502	-0.006202407	-1.079614714	0.014899892	0.002410802	-0.003429449	-2.617838457	89.20806214	13.80197542	8.435985479	0.571263462	10.57470551	0.955543657	10.73045354	1.550974289	0.500967402	15.31958986	0.000932013	0.000643344	NA	NA	0.004054157
T15-LoP-3	T15F3	GU15-3	GU-LoPhos-HP	HPLoPhos	GUHP	GU	15	3	HPLoPhos	HP	LoPhos	HPLoPhos	25.11	1.399846713	0.375	-0.425968732	0.1182	0.3152	-0.927382523	0.070258765	0.008304586	-0.007415873	-2.080682013	0.518146172	0.061244877	-0.002581572	-1.212930233	0.015401816	0.001820495	-0.002927525	-2.73981051	86.9082102	11.50212348	8.603963718	0.739241701	10.10095034	0.481788487	24.10569196	0.885191868	-0.164815019	60.29979632	0.002902696	0.000486237	NA	NA	0.008173861
T16-LoP-1	T16F1	GU16-1	GU-LoPhos-HP	HPLoPhos	GUHP	GU	16	1	HPLoPhos	HP	LoPhos	HPLoPhos	25.56	1.407560849	0.377	-0.42365865	0.1109	0.294164456	-0.955068454	0.080227556	0.008897236	0.002552918	-2.05074489	0.548629761	0.06084304	0.027902017	-1.215789095	0.020405486	0.002262968	0.002076145	-2.645321587	69.45649565	-5.949591068	7.978157185	0.113435168	8.70583194	-0.913329913	9.42725963	1.053799843	0.003792956	19.80892905	0.001059572	0.000465672	NA	NA	0.005170813
T18-LoP-1	T18F1	GU18-1	GU-LoPhos-HP	HPLoPhos	GUHP	GU	18	1	HPLoPhos	HP	LoPhos	HPLoPhos	24.21	1.383994789	0.299	-0.524328812	0.0789	0.263879599	-1.102922997	0.091569738	0.007224852	0.0138951	-2.141171045	0.475250893	0.037497295	-0.045476851	-1.426000061	0.021561751	0.001701222	0.00323241	-2.76923901	56.94024976	-18.46583696	6.055050331	-1.809671686	9.403761595	-0.215400258	14.1608775	0.468899204	-0.581107683	66.87200259	0.001960023	0.000275625	NA	NA	0.000387433
T19-HiP-1	T19F1	GU19-1	GU-HiPhos-HP	HPHiPhos	GUHP	GU	19	1	HPHiPhos	HP	HiPhos	HPHiPhos	28.25	1.451018452	0.566	-0.247183569	0.1735	0.306537102	-0.760700521	0.078291497	0.013583575	0.000616859	-1.866985915	0.522874832	0.090718783	0.002147088	-1.042302785	0.018092163	0.00313899	-0.000237178	-2.503210068	74.65994903	-0.746137687	7.791658853	-0.073063164	9.582035152	-0.037126701	41.33387747	1.44276678	0.392759893	63.43715122	0.003042931	0.000459628	NA	NA	0.007238737
T16-LoP-2	T16F2	GU16-2	GU-LoPhos-HP	HPLoPhos	GUHP	GU	16	2	HPLoPhos	HP	LoPhos	HPLoPhos	26.29	1.419790586	0.428	-0.368556231	0.1283	0.299766355	-0.891773344	0.076923199	0.009869246	-0.000751439	-2.005716026	0.537956963	0.069019878	0.017229219	-1.161025813	0.012325392	0.001581348	-0.006003949	-2.800972546	112.7527752	37.34668848	8.159001016	0.294278999	13.8194339	4.200272047	8.854600879	0.168607975	-0.881398912	116.2852246	0.000897191	0.000106623	NA	NA	0.006634455
T17-HiP-2	T17F2	GU17-2	GU-HiPhos-HP	HPHiPhos	GUHP	GU	17	2	HPHiPhos	HP	HiPhos	HPHiPhos	27.29	1.436003536	0.445	-0.351639989	0.1337	0.300449438	-0.873868593	0.079313817	0.010604257	0.001639179	-1.974519755	0.518056679	0.069264178	-0.002671065	-1.159491315	0.022770404	0.003044403	0.004441063	-2.516497859	58.77423653	-16.63185019	7.620355207	-0.24436681	7.712794867	-1.906366986	22.46995286	4.257351365	3.207344478	11.68681919	0.002118956	0.001398419	NA	NA	0.00773518
T19-HiP-2	T19F2	GU19-2	GU-HiPhos-HP	HPHiPhos	GUHP	GU	19	2	HPHiPhos	HP	HiPhos	HPHiPhos	27.94	1.446226402	0.476	-0.322393047	0.1503	0.315756303	-0.823041019	0.075846605	0.011399745	-0.001828033	-1.943104863	0.532628212	0.08005402	0.011900468	-1.096616855	0.021485479	0.003229267	0.003156138	-2.490896045	64.04121776	-11.36486896	8.192846314	0.328124297	7.816723921	-1.802437932	11.40233594	0.685314221	-0.364692666	36.84153755	0.001000227	0.00021222	NA	NA	0.005717525
T16-LoP-3	T16F3	GU16-3	GU-LoPhos-HP	HPLoPhos	GUHP	GU	16	3	HPLoPhos	HP	LoPhos	HPLoPhos	26.74	1.427161403	0.461	-0.336299075	0.1221	0.264859002	-0.913284336	0.083087626	0.010144999	0.005412988	-1.993747991	0.520766373	0.063585574	3.86E-05	-1.196641404	0.016391593	0.002001413	-0.001937748	-2.698663284	82.07336315	6.667276433	7.312289459	-0.552432558	11.22403094	1.604869087	10.26433786	0.463671931	-0.586334956	49.01779722	0.001011763	0.000231672	NA	NA	0.004403253
T17-HiP-3	T17F3	GU17-3	GU-HiPhos-HP	HPHiPhos	GUHP	GU	17	3	HPHiPhos	HP	HiPhos	HPHiPhos	26.2	1.418301291	0.464	-0.333482019	0.1268	0.273275862	-0.896880746	0.083315439	0.010564398	0.005640801	-1.976155246	0.516362724	0.065474793	-0.00436502	-1.183925866	0.017888532	0.002268266	-0.000440809	-2.644306017	74.56939532	-0.836691398	7.230630769	-0.634091248	10.3129862	0.693824347	12.22152219	0.885191868	-0.164815019	30.57183757	0.001156859	0.00039025	NA	NA	0.005824498
T18-LoP-3	T18F3	GU18-3	GU-LoPhos-HP	HPLoPhos	GUHP	GU	18	3	HPLoPhos	HP	LoPhos	HPLoPhos	27	1.431363764	0.438	-0.358525889	0.1305	0.297945205	-0.884389488	0.081316328	0.010611781	0.00364169	-1.974211721	0.509258842	0.066458279	-0.011468902	-1.177450909	0.018673605	0.002436905	0.000344264	-2.613161401	70.45159978	-4.954486938	7.306470059	-0.558251958	9.642357966	0.023196113	32.21157172	1.406697611	0.356690724	50.70430387	0.003035454	0.000577248	NA	NA	0.006290169
T19-HiP-3	T19F3	GU19-3	GU-HiPhos-HP	HPHiPhos	GUHP	GU	19	3	HPHiPhos	HP	HiPhos	HPHiPhos	27.03	1.431846046	0.455	-0.341988603	0.1418	0.311648352	-0.848323769	0.078032374	0.011064991	0.000357736	-1.956048935	0.515218582	0.073057995	-0.005509162	-1.136332251	0.022857279	0.003241162	0.004527938	-2.489299261	58.23008733	-17.17599939	7.70306364	-0.161658377	7.559341329	-2.059820524	22.42284603	2.596980204	1.546973317	19.11858533	0.002026468	0.00080125	NA	NA	0.005997912
B1-AR-HiP	NA	ARHPHiPhos1	AR-HiPhos-HP	HPHiPhos	ARHP	AR	200	1	HPHiPhos	HP	HiPhos	HPHiPhos	22.97	1.361160995	0.261	-0.583359493	0.0633	0.242528736	-1.19859629	0.088221798	0.00558444	0.004240668	-2.253020371	0.481528206	0.030480735	-0.020077283	-1.515974565	0.02526778	0.00159945	0.002301556	-2.796029332	49.23059598	-8.014824541	6.367846949	-0.618007688	7.731121112	-0.456589398	17.16385362	0.917842031	0.643666142	41.40764378	0.003073514	0.000573849	4.200369886	0.045714598	0.011814298
B2-AR-HiP	NA	ARHPHiPhos2	AR-HiPhos-HP	HPHiPhos	ARHP	AR	201	2	HPHiPhos	HP	HiPhos	HPHiPhos	21.94	1.341236623	0.225	-0.647817482	0.063	0.28	-1.200659451	0.086254015	0.005434003	0.002272885	-2.264880126	0.487907753	0.030738188	-0.013697736	-1.512321738	0.024677445	0.001554679	0.001711221	-2.808359268	51.07612882	-6.169291701	6.599411193	-0.386443444	7.739497862	-0.448212648	8.234495209	0.183568406	-0.090607483	99.32823127	0.001515364	0.000118075	3.133732523	0.167620192	0.010810118
B3-AR-HiP	NA	ARHPHiPhos3	AR-HiPhos-HP	HPHiPhos	ARHP	AR	202	3	HPHiPhos	HP	HiPhos	HPHiPhos	22.63	1.354684554	0.253	-0.596879479	0.0714	0.282213439	-1.146301788	0.081613665	0.005827216	-0.002367465	-2.234538883	0.490438576	0.035017314	-0.011166913	-1.455717169	0.02487776	0.001776272	0.001911536	-2.75049053	50.92766784	-6.317752681	7.010815419	0.024960782	7.264157562	-0.923552948	7.651082204	0.48951575	0.215339861	34.60906422	0.001312991	0.000275586	5.762503408	0.045714598	0.013111166
B6-AR-HiP	NA	ARHPHiPhos6	AR-HiPhos-HP	HPHiPhos	ARHP	AR	203	6	HPHiPhos	HP	HiPhos	HPHiPhos	23.16	1.364738555	0.265	-0.576754126	0.0696	0.262641509	-1.15739076	0.084951534	0.005912627	0.000970404	-2.228219518	0.47375	0.032973	-0.027855489	-1.481841537	0.021915281	0.001525304	-0.001050943	-2.816643591	55.84478439	-1.400636131	6.506160696	-0.479693941	8.583369978	0.395659468	23.21905272	0.780165726	0.505989837	65.9008913	0.003927028	0.000511482	6.978067172	0.015238199	0.023690136
B7-AR-HiP	NA	ARHPHiPhos7	AR-HiPhos-HP	HPHiPhos	ARHP	AR	204	7	HPHiPhos	HP	HiPhos	HPHiPhos	22.78	1.35755372	0.255	-0.59345982	0.1061		-0.974284616	0.08078825	0.008571633	-0.00319288	-2.066936432	0.519241943	0.05509157	0.017636454	-1.258914851	0.020073452	0.002129793	-0.002892772	-2.671662605	66.82333489	9.577914369	7.498395713	0.512541076	8.911684238	0.723973728	23.21905272	0.642489422	0.368313533	80.02251087	0.002708825	0.000301668	NA	NA	0.016224692
B1-NR-HiP	NA	ARLPHiPhos1	AR-HiPhos-LP	LPHiPhos	ARLP	AR	205	1	LPHiPhos	LP	HiPhos	LPHiPhos	22.35	1.349277527	0.225	-0.647817482	0.0653	0.290222222	-1.185086819	0.080476742	0.005255131	-0.003504388	-2.279416453	0.504291077	0.032930207	0.002685588	-1.482405539	0.022696209	0.001482062	-0.000270015	-2.829133628	57.39953959	0.154119069	7.310678543	0.324823906	7.851465395	-0.336245115	9.699494435	0.214163141	-0.060012748	100.2854735	0.001845719	0.000144503	4.259042963	0.21333479	0.017372738
B2-NR-HiP	NA	ARLPHiPhos2	AR-HiPhos-LP	LPHiPhos	ARLP	AR	206	2	LPHiPhos	LP	HiPhos	LPHiPhos	22.46	1.351409752	0.234	-0.630784143	0.0679	0.29017094	-1.168130226	0.084976616	0.005769912	0.000995486	-2.23883081	0.49393692	0.033538317	-0.007668569	-1.474458735	0.023366317	0.001586573	0.000400093	-2.799539941	54.6086799	-2.636740621	6.781391964	-0.204462673	8.052724307	-0.134986203	1.378738356	0.198865773	-0.075310116	15.35166456	0.000238953	0.000125343	2.507671487	0.060952797	0.017772949
B3-NR-HiP	NA	ARLPHiPhos3	AR-HiPhos-LP	LPHiPhos	ARLP	AR	207	3	LPHiPhos	LP	HiPhos	LPHiPhos	21.72	1.336859821	0.194	-0.71219827	0.0537	0.276804124	-1.270025714	0.087522554	0.004699961	0.003541424	-2.327905746	0.473256645	0.025413882	-0.028348844	-1.594928991	0.025113489	0.001348594	0.002147265	-2.870118777	48.68219029	-8.563230231	6.308462505	-0.677392132	7.71696594	-0.47074457	3.789175897	0.183568406	-0.090607483	45.70676529	0.000806214	0.000136118	3.612417878	0.060952797	0.013049736
B4-NR-HiP	NA	ARLPHiPhos4	AR-HiPhos-LP	LPHiPhos	ARLP	AR	208	4	LPHiPhos	LP	HiPhos	LPHiPhos	22.35	1.349277527	0.237	-0.625251654	0.0665	0.280590717	-1.177178355	0.083222094	0.005534269	-0.000759036	-2.256939735	0.51636795	0.034338469	0.014762461	-1.464219072	0.022526681	0.001498024	-0.000439543	-2.824481229	59.21647019	1.971049669	7.238814233	0.252959596	8.180410256	-0.007300254	13.27094532	0.168271039	-0.10590485	174.6329304	0.002397958	0.000112329	3.51336771	0.045714598	0.021794445
B5-NR-HiP	NA	ARLPHiPhos5	AR-HiPhos-LP	LPHiPhos	ARLP	AR	209	5	LPHiPhos	LP	HiPhos	LPHiPhos	20.13	1.303843775	0.174	-0.759450752	0.0461	0.264942529	-1.336299075	0.081536617	0.003758838	-0.002444513	-2.424946391	0.519678421	0.023957175	0.018072932	-1.620564395	0.021879819	0.00100866	-0.001086405	-2.996255201	61.35802905	4.112608529	7.435818549	0.449963912	8.251684552	0.063974042	4.057859823	0.841355195	0.567179306	10.67950978	0.001079552	0.000834132	3.71980791	0.076190997	0.016660151
B6-NR-HiP	NA	ARLPHiPhos6	AR-HiPhos-LP	LPHiPhos	ARLP	AR	210	6	LPHiPhos	LP	HiPhos	LPHiPhos	22.05	1.343408594	0.211	-0.675717545	0.0617	0.292417062	-1.209714836	0.087402105	0.00539271	0.003420975	-2.268192934	0.485743561	0.029970378	-0.015861928	-1.52330778	0.025412777	0.001567968	0.002446553	-2.804662805	49.37821404	-7.867206481	6.4838349	-0.502019737	7.615587812	-0.572122698	4.393910946	0.152973672	-0.121202217	63.60162583	0.000814787	9.76E-05	4.144798248	0.030476399	0.014291984
B7-NR-HiP	NA	ARLPHiPhos7	AR-HiPhos-LP	LPHiPhos	ARLP	AR	211	7	LPHiPhos	LP	HiPhos	LPHiPhos	21.58	1.33405144	0.202	-0.694648631	0.0556	0.275247525	-1.254925208	0.078729668	0.00437737	-0.005251462	-2.358786743	0.512214165	0.028479108	0.010608676	-1.545473617	0.02745524	0.001526511	0.004489016	-2.816300062	48.19553283	-9.049887691	7.590317728	0.604463091	6.34960677	-1.83810374	8.234495209	0.229460508	-0.044715381	79.46258502	0.001881151	0.000150317	NA	NA	0.017599477
B1-AR-LoP	NA	ARHPLoPhos1	AR-LoPhos-HP	HPLoPhos	ARHP	AR	212	1	HPLoPhos	HP	LoPhos	HPLoPhos	24.95	1.39707055	0.344	-0.463441557	0.0993	0.288662791	-1.003050752	0.081008663	0.00804416	-0.002972467	-2.0945193	0.503266487	0.049974362	0.001660998	-1.301252742	0.019533097	0.001939637	-0.003433127	-2.71227954	66.55908519	9.313664669	7.247919074	0.262064437	9.183199275	0.995488765	9.9866165	0.198865773	-0.075310116	111.1967227	0.001241474	0.000102527	11.2070272	0.076190997	0.014385968
B2-AR-LoP	NA	ARHPLoPhos2	AR-LoPhos-HP	HPLoPhos	ARHP	AR	213	2	HPLoPhos	HP	LoPhos	HPLoPhos	23.51	1.371252629	0.297	-0.527243551	0.0813	0.273737374	-1.089909454	0.085792122	0.0069749	0.001810992	-2.156462015	0.499289703	0.040592253	-0.002315786	-1.391556843	0.0208126	0.001692064	-0.002153624	-2.771583214	61.9735979	4.728177379	6.78972196	-0.196132677	9.127560491	0.939849981	19.81537416	0.183568406	-0.090607483	239.0220672	0.002840955	0.000108488	14.23694785	0.030476399	0.015822423
B3-AR-LoP	NA	ARHPLoPhos3	AR-LoPhos-HP	HPLoPhos	ARHP	AR	214	3	HPLoPhos	HP	LoPhos	HPLoPhos	21.81	1.338655666	0.237	-0.625251654	0.0777	0.327848101	-1.109578981	0.079068336	0.00614361	-0.004912794	-2.211576361	0.522390556	0.040589746	0.020785067	-1.391583666	0.020774881	0.001614208	-0.002191343	-2.792040505	64.95868449	7.713263969	7.707960938	0.722106301	8.427479721	0.239769211	11.53640352	0.030594734	-0.243581155	834.9441181	0.001877789	1.90E-05	4.111667281	0.060952797	0.01244454
B4-AR-LoP	NA	ARHPLoPhos4	AR-LoPhos-HP	HPLoPhos	ARHP	AR	215	4	HPLoPhos	HP	LoPhos	HPLoPhos	19.97	1.300378065	0.172	-0.764471553	0.0474	0.275581395	-1.324221658	0.090396223	0.004284781	0.006415093	-2.36807137	0.503807487	0.023880475	0.002201998	-1.621957039	0.022859964	0.001083562	-0.00010626	-2.965146234	56.93371617	-0.311704351	6.502211952	-0.483642685	8.756053569	0.568343059	4.444926882	0.152973672	-0.121202217	64.34007876	0.001037376	0.000141177	3.530161683	0	0.013023403
B5-AR-LoP	NA	ARHPLoPhos5	AR-LoPhos-HP	HPLoPhos	ARHP	AR	216	5	HPLoPhos	HP	LoPhos	HPLoPhos	21.33	1.328990855	0.215	-0.66756154	0.0597	0.277674419	-1.224025669	0.082391033	0.004918745	-0.001590097	-2.308145692	0.522955208	0.031220426	0.021349719	-1.505561175	0.018123005	0.001081943	-0.004843219	-2.965795619	74.54434968	17.29892916	7.405106911	0.419252274	10.06661357	1.87890306	3.624747613	0.061189469	-0.21298642	131.1700693	0.000736925	5.66E-05	3.031826238	0.015238199	0.018235909
B6-AR-LoP	NA	ARHPLoPhos6	AR-LoPhos-HP	HPLoPhos	ARHP	AR	217	6	HPLoPhos	HP	LoPhos	HPLoPhos	23.16	1.364738555	0.253	-0.596879479	0.0629	0.248616601	-1.201349355	0.092063904	0.00579082	0.008082774	-2.237259934	0.496935883	0.031257267	-0.004669606	-1.505048997	0.022869825	0.001438512	-9.64E-05	-2.842086511	56.13296173	-1.112458791	6.297348968	-0.688505669	8.913744817	0.726034307	17.76427194	0.214163141	-0.060012748	183.6692041	0.003067661	0.000148878	6.927799498	0.167620192	0.025396603
B7-AR-LoP	NA	ARHPLoPhos7	AR-LoPhos-HP	HPLoPhos	ARHP	AR	218	7	HPLoPhos	HP	LoPhos	HPLoPhos	23.15	1.364550995	0.255	-0.59345982	0.0714	0.28	-1.146301788	0.082593718	0.005897191	-0.001387412	-2.229354806	0.506805	0.036185877	0.005199511	-1.441460897	0.02518172	0.001797975	0.002215496	-2.745216351	51.99193184	-5.253488681	7.158807204	0.172952567	7.262652891	-0.925057619	7.651082204	0.214163141	-0.060012748	79.1064325	0.001297411	0.000119114	NA	NA	0.022183344
B1-NR-LoP	NA	ARLPLoPhos1	AR-LoPhos-LP	LPLoPhos	ARLP	AR	219	1	LPLoPhos	LP	LoPhos	LPLoPhos	22.95	1.36078269	0.239	-0.621602099	0.0689	0.288284519	-1.161780778	0.077618737	0.005347931	-0.006362393	-2.271814205	0.508098259	0.03500797	0.00649277	-1.455833072	0.019522416	0.001345094	-0.003443808	-2.871247365	67.23487376	9.989453239	7.637090261	0.651235624	8.803729099	0.616018589	7.163160566	0.214163141	-0.060012748	74.06168993	0.001339427	0.000159218	13.0556575	0.015238199	0.018764055
B2-NR-LoP	NA	ARLPLoPhos2	AR-LoPhos-LP	LPLoPhos	ARLP	AR	220	2	LPLoPhos	LP	LoPhos	LPLoPhos	21.63	1.335056519	0.212	-0.673664139	0.0616	0.290566038	-1.210419288	0.086024809	0.005299128	0.002043679	-2.27579559	0.501765823	0.030908775	0.000160334	-1.509918207	0.020267468	0.001248476	-0.002698756	-2.903619802	63.95610748	6.710686959	6.804937648	-0.180916989	9.398485452	1.210774942	3.762098208	0.030594734	-0.243581155	272.2808513	0.000709947	2.45E-05	14.74533683	0.518098776	0.018092524
B3-NR-LoP	NA	ARLPLoPhos3	AR-LoPhos-LP	LPLoPhos	ARLP	AR	221	3	LPLoPhos	LP	LoPhos	LPLoPhos	21.72	1.336859821	0.193	-0.714442691	0.0601	0.311398964	-1.221125528	0.082016258	0.004929177	-0.001964872	-2.307225587	0.509069252	0.030595062	0.007463763	-1.514348662	0.022965613	0.001380233	-6.11E-07	-2.860047593	57.26368199	0.018261469	7.241419447	0.25556481	7.907797969	-0.279912541	12.35396658	0.214163141	-0.060012748	127.730718	0.002506294	0.000155164	4.558364115	0.182858392	0.014857426
B4-NR-LoP	NA	ARLPLoPhos4	AR-LoPhos-LP	LPLoPhos	ARLP	AR	222	4	LPLoPhos	LP	LoPhos	LPLoPhos	18.4	1.264817823	0.134	-0.872895202	0.0394	0.294029851	-1.404503778	0.085785141	0.003379935	0.001804011	-2.471091652	0.489900017	0.019302061	-0.011705472	-1.714396316	0.02959324	0.001165974	0.006627016	-2.933311134	42.76568003	-14.47974049	6.662575977	-0.32327866	6.418790596	-1.768919914	2.81241695	0.168271039	-0.10590485	37.00871351	0.000832092	0.000144318	2.685893242	0.182858392	0.017548836
B5-NR-LoP	NA	ARLPLoPhos5	AR-LoPhos-LP	LPLoPhos	ARLP	AR	223	5	LPLoPhos	LP	LoPhos	LPLoPhos	18.95	1.277609214	0.15	-0.823908741	0.0388	0.258666667	-1.411168274	0.083107424	0.003224568	-0.000873706	-2.49152846	0.512369537	0.019879938	0.010764048	-1.701584974	0.022882269	0.000887832	-8.40E-05	-3.051669206	57.84484501	0.599424489	7.192672243	0.206817606	8.042191144	-0.145519366	2.767941519	0.351839445	0.077663556	17.41991538	0.000858391	0.000396291	1.9540416	0.060952797	0.01828326
B6-NR-LoP	NA	ARLPLoPhos6	AR-LoPhos-LP	LPLoPhos	ARLP	AR	224	6	LPLoPhos	LP	LoPhos	LPLoPhos	21.88	1.340047318	0.231	-0.63638802	0.0568	0.245887446	-1.245651664	0.081415482	0.004624399	-0.002565648	-2.334944701	0.508592529	0.028888056	0.00698704	-1.539281683	0.020631235	0.001171854	-0.002334989	-2.931126493	63.68324648	6.437825959	7.288023597	0.30216896	8.738068096	0.550357586	14.65622418	0.076486836	-0.197689053	424.2961215	0.003169325	6.53E-05	3.342114883	0.198096591	0.020494189
B7-NR-LoP	NA	ARLPLoPhos7	AR-LoPhos-LP	LPLoPhos	ARLP	AR	225	7	LPLoPhos	LP	LoPhos	LPLoPhos	19.64	1.293141483	0.16	-0.795880017	0.0455	0.284375	-1.341988603	0.088531876	0.0040282	0.004550746	-2.394888975	0.498141747	0.022665449	-0.003463742	-1.644635673	0.025842241	0.001175822	0.002876017	-2.929658418	49.79700399	-7.448416531	6.56447598	-0.421378657	7.585830787	-0.601879723	17.16385362	0.015297367	-0.258878522	2484.458627	0.004260924	1.30E-05	NA	NA	0.017427326
